# Supplementary material for: Synthesis of Layered Double Hydroxides with Phosphate Tailings and Its Effect on Flame Retardancy of Epoxy Resin
Source: Polymers (Basel). 2022 Jun 21;14(13):2516. doi: 10.3390/polym14132516 (PMC9268921; doi:10.3390/polym14132516)
Supplement: Supplementary file 1 [file polymers-14-02516-s001.zip]

Archive with 1 entries (1 files):
- polymers-1764925-supplementary.pdf
